# Supplementary material for: Factors influencing implementation of an Alzheimer’s disease blood test among UK old age psychiatrists: mixed-methods study using the theoretical domains framework
Source: Age Ageing. 2026 May 6;55(5):afag117. doi: 10.1093/ageing/afag117 (PMC13147441; doi:10.1093/ageing/afag117)
Supplement: Supplementary_materials_afag117 [file supplementary_materials_afag117.zip]

Archive with 2 entries (2 files):
- Supplementary_materials_afag117_File002.docx
- Supplementary_materials_afag117_File003.docx
